# Supplementary material for: Functional significance of some common oxytocin receptor SNPs involved in complex human traits
Source: BMC Mol Cell Biol. 2025 Jan 6;26:3. doi: 10.1186/s12860-024-00529-1 (PMC11705901; doi:10.1186/s12860-024-00529-1)
Supplement: Supplementary file 2 — Supplementary Material 2 [file 12860_2024_529_MOESM2_ESM.xlsx]

## Sheet: Sheet1
rs53576
SNP (r2)	location
rs237893 (1.0)	intron
rs35498753 (1.0)	intron
rs151463(0.95)	intron
rs34055574(1.0)	intron
rs200258798 (1.0)	intron
rs237893 (0.95)	intron
rs11711703 (1.0)	intron
rs237894(0.893)	intron
rs237895(0.972)	intron
rs2268495(1.0)	intron
rs6767512(1.0)	intron
rs2268496(1.0)	intron
rs237897(0.945)	intron
rs3831817(0.945)	intron
rs34880121(0.945)	intron
rs237898(0.868)	intron
rs237899(0.864)	intron
rs237900(0.868)	intron
rs237902 (0.823)	synonymous
rs4686302(1.0)	missense
rs2228485 (0.913)	synonymous
rs237911(1.0)	5' UTR
rs237915(0.893)	intron
rs4564970(1.0)	intron
rs62243375(1.0)	intron
rs35413809(1.0)	intron
rs73132856(1.0)	intron
rs2301261(1.0)	intron
rs968389(0.986)	5' UTR
rs3806657(0.942)	N/A
rs116826703 (1.0)	5' near gene
rs180789(0.801)	N/A
rs401015(0.801)	N/A
rs116517678(1.0)	N/A
rs2254298
SNP (r2)	location
rs2254295(1.0)	intron
rs60902022(1.0)	intron
rs237889(1.0)	intron
rs60345038(1.0)	intron
rs60722075(1.0)	intron
rs13316193(1.0)	intron
rs11131148(1.0)	intron
rs62243369(1.0)	intron
rs62243370(1.0)	intron
rs11131149(1.0)	intron
rs13319411(1.0)	intron
rs12631502(0.854)	intron
rs53576(1.0)	intron
rs62243373(1.0)	intron
rs237887
SNP (r2)	location
rs2268490(1.0)	intron
rs918316(1.0)	intron
rs4686301(1.0)	intron
rs34474424(1.0)	intron
rs2268491(1.0)	intron
rs2268492(0.883)	intron
rs2268493(0.883)	intron
rs2254298(1.0)	intron
rs2254295(1.0)	intron
rs60902022(0.879)	intron
rs06345038(0.879)	N/A
rs60722075(0.879)	intron
rs13316193(0.840)	intron
rs11131148(0.879)	intron
rs62243369(1.0)	intron
rs62243370(1.0)	intron
rs11131149(0.879)	intron
rs13319411(1.0)	intron
